# Supplementary material for: Transcriptome analysis of long noncoding RNAs reveals their potential roles in anthracycline-induced cardiotoxicity
Source: Noncoding RNA Res. 2022 Jan 23;7(2):106–13. doi: 10.1016/j.ncrna.2022.01.002 (PMC8967700; doi:10.1016/j.ncrna.2022.01.002)
Supplement: Supplementary file 1 [file mmc1.xlsx]

## Sheet: TableS1
Table S1: The anthracycline concentration profile in the microtissue testing
Sampling time point	Time range	Incubation time (hours)	Respective concentration [uM]
			Control	Doxorubicin		Epirubicin		Idarubicin
			DMSO	Thera-peutic	Toxic	Thera-peutic	Toxic	Thera-peutic	Toxic
T2	0 - 2 h	2 h	0.062	0.211	0.602	0.221	0.9	0.005	0.087
T8	2 - 8 h	6 h	0.006	0.016	0.046	0.013	0.051	0.001	0.023
T24	8 - 24 h	16 h	0.002	0.008	0.024	0.004	0.018	0.001	0.01
	24 - 26 h	2 h	0.063	0.217	0.62	0.224	0.912	0.006	0.106
	26 - 32 h	6 h	0.007	0.022	0.063	0.015	0.061	0.002	0.037
	32 - 48 h	16 h	0.004	0.013	0.038	0.006	0.025	0.002	0.016
	48 - 50 h	2 h	0.064	0.221	0.631	0.225	0.917	0.006	0.115
	50 - 56 h	6 h	0.008	0.026	0.073	0.016	0.066	0.003	0.046
T72	56 - 72 h	16 h	0.004	0.016	0.046	0.007	0.029	0.002	0.02
	72 - 144 h	72 h	0.013	0.039	0.111	0.028	0.116	0.003	0.038
	144 - 146 h	2 h	0.065	0.227	0.649	0.226	0.923	0.007	0.123
	146 - 152 h	6 h	0.009	0.031	0.09	0.018	0.072	0.003	0.053
T68	152 - 168 h	16 h	0.005	0.021	0.06	0.008	0.034	0.002	0.023
	168 - 170 h	2 h	0.065	0.228	0.65	0.227	0.924	0.007	0.124
	170 - 176 h	6 h	0.01	0.032	0.091	0.018	0.072	0.003	0.053
	176 - 192 h	16 h	0.006	0.021	0.061	0.008	0.034	0.002	0.023
	192 - 194 h	2 h	0.065	0.228	0.651	0.227	0.924	0.007	0.124
	194 - 200 h	6 h	0.01	0.032	0.092	0.018	0.072	0.003	0.053
	200 - 216 h	16 h	0.006	0.022	0.062	0.008	0.034	0.002	0.023
	216 - 218 h	2 h	0.065	0.228	0.652	0.227	0.924	0.007	0.124
	218 - 224 h	6 h	0.01	0.032	0.092	0.018	0.073	0.003	0.053
T240	224 - 240 h	16 h	0.006	0.022	0.062	0.008	0.034	0.002	0.023
	240 - 312 h	72 h	0.014	0.042	0.119	0.029	0.118	0.003	0.039
	312 - 314 h	2 h	0.065	0.229	0.653	0.227	0.925	0.007	0.124
	314 - 320 h	6 h	0.01	0.033	0.093	0.018	0.073	0.003	0.053
T336	320 - 336 h	16 h	0.006	0.022	0.063	0.008	0.034	0.002	0.024

## Sheet: TableS2
Table S2: The metadata of the biopsy samples(Verheijen, 2019).
SID	Type	Batch	Matched to SID	Sex	BMI	Cancer	Chemotherapeutic agents
10021	Control	1	10027	F	29	-	-
10027	Cardiotoxicity	1	10021	F	30	Breast cancer	DOX, EPI, TAM
10033	Control	1	10096	M	35	Prostate cancer	- (local therapy only) (*)
10059	Control	1	614	F	23	-	-
10096	Cardiotoxicity	1	10033	M	33	Non-Hodgkin lymphoma	DOX, CYC, RTX, VCR, PDN
10130	Cardiotoxicity	2	562	F	29	Breast cancer	DOX, CYC, RTX, VCR, PDN
10132	Cardiotoxicity	2	534	F	29	Breast cancer	EPI, DOC
10188	Cardiotoxicity	2	271	F	29	Breast cancer	CYC
10198	Cardiotoxicity	2	334	F	30	Breast cancer	ANT + hormonal therapy
10201	Cardiotoxicity	2	686	F	26	Breast cancer	DOX, CYC, EVR, EXE, TXT
10204	Cardiotoxicity	2	442	F	27	Breast cancer	CYC, letrozol
10206	Cardiotoxicity	2	397	M	23	Chronic lymphatic leukemia	DOX, CYC, VCR, PDN
10217	Cardiotoxicity	2	407	F	28	Adenocarcinoma uterus	DOX, CYC, 5-FU
10220	Cardiotoxicity	3	245	F	24	Breast cancer	TAM
10239	Cardiotoxicity	3	237	F	25	Breast cancer	DOX, CYC, DOC, TAM
10244	Cardiotoxicity	3	729	M	25	Hodgkin lympohma	extreme radiotherapy (mantelveld)
10247	Cardiotoxicity	3	346	F	26	Breast cancer	DOX, CYC, DOC, TAM
10252	Cardiotoxicity	3	150	M	27	Hodgkin lympohma	DOX, bleomycine, vinblastin, dacarbazin
10284	Cardiotoxicity	3	396	F	30	Breast cancer	DOX, CYC, 5-FU, TAM
10285	Cardiotoxicity	3	679	F	24	Breast cancer	DOX, CYC, DOC
10315	Cardiotoxicity	3	488	F	27	Lymphgenic spread melanoma	Nivolumab (monoclonal antibody)
237	Control	3	10239	F	24	-	-
397	Control	2	10206	M	23	-	-
423	Cardiotoxicity	3	523	F	25	Breast cancer	DOX, EPI
488	Control	3	10315	F	36	-	-
523	Control	2	423	F	26	-	-
534	Control	2	10132	F	27	-	-
562	Control	2	10130	F	29	-	-
614	Cardiotoxicity	1	10059	F	23	Breast cancer	DOX, CYC, 5-FU
617	Control	3	10312	F	38	-	-
686	Control	2	10201	F	25	-	-
Note:
SID = sample ID;
Type: control: heart failure patients who do not have cancer history; Cardiotoxicity: heart failure patient who underwent cancer treatment, and was assumed that their left ventricular dysfunction is the result of the treatment (late onset cardiotoxicity).
Sex: F = female, M = male;
Drugs: 5-FU = 5-fluorouracil; ANT = Anthracycline; CYC = Cyclophosphamide; DOC = Docetaxel; DOX = Doxorubicin; EPI = Epirubicin; EVR = Everolimus; EXE = Exemestane; PDN = prednisone; RTX = Rituximab; TAM = Tamoxifen; TXT = Taxotene; VCR = vincristine;
(*) this patient was labeled as control sample in the metadata of the HeCaToS project.

## Sheet: TableS3_PathwayAnalysis_Invitro
Table S3: The pathway analysis outcome of the differentially expressed (DE) genes in the in vitro samples
p-value	q-value	pathway	source	external_id	members_input_overlap	members_input_overlap_geneids	size	effective_size
5.66422e-46	1.26879e-43	Ribosome - Homo sapiens (human)	KEGG	path:hsa03010	ENSG00000148303; ENSG00000233927; ENSG00000182899; ENSG00000201355; ENSG00000108298; ENSG00000197756; ENSG00000071082; ENSG00000140986; ENSG00000136942; ENSG00000202257; ENSG00000177600; ENSG00000188846; ENSG00000200343; ENSG00000231500; ENSG00000142676; ENSG00000140988; ENSG00000171858; ENSG00000177954; ENSG00000166441; ENSG00000114391; ENSG00000201588; ENSG00000202526; ENSG00000122026; ENSG0000…	6144; 6152; 6156; 6157; 6165; 6167; 6168; 100169756; 100169758; 6176; 100169761; 100169762; 100169763; 100169764; 6181; 100169768; 6187; 6189; 6194; 6201; 6202; 6203; 6205; 6206; 6210; 6218; 6222; 6223; 6224; 6227; 6228; 6232; 6234; 6235; 6160; 100169751; 2197; 100169753; 100169754; 100169755; 100169757; 100169759; 100169765; 100169766; 100169767; 25873; 9045; 4550; 11224; 6122; 6123; 6130; 6132;…	153	153
3.38137e-12	3.78714e-10	Cardiac muscle contraction - Homo sapiens (human)	KEGG	path:hsa04260	ENSG00000198336; ENSG00000126267; ENSG00000160808; ENSG00000010256; ENSG00000197616; ENSG00000173660; ENSG00000127540; ENSG00000111245; ENSG00000164405; ENSG00000198938; ENSG00000198467; ENSG00000176340; ENSG00000131143; ENSG00000140416; ENSG00000092054; ENSG00000114854; ENSG00000143549; ENSG00000118194; ENSG00000127184	7170; 7169; 4633; 4634; 4635; 4624; 4514; 1350; 1351; 1327; 1340; 27089; 7384; 7388; 7134; 10975; 7139; 7168; 4625	78	78
1.02429e-10	7.64805e-09	Hypertrophic cardiomyopathy (HCM) - Homo sapiens (human)	KEGG	path:hsa05410	ENSG00000160808; ENSG00000140416; ENSG00000175084; ENSG00000197616; ENSG00000092054; ENSG00000196569; ENSG00000111245; ENSG00000198467; ENSG00000134571; ENSG00000232810; ENSG00000118194; ENSG00000102683; ENSG00000213949; ENSG00000136244; ENSG00000114854; ENSG00000143549; ENSG00000170624; ENSG00000132356	7168; 7169; 7170; 1674; 4633; 4634; 4624; 3569; 6444; 6445; 7134; 5562; 3672; 7139; 4625; 3908; 7124; 4607	83	83
3.47566e-10	1.94637e-08	Ribosome biogenesis in eukaryotes - Homo sapiens (human)	KEGG	path:hsa03008	ENSG00000199910; ENSG00000201355; ENSG00000263934; ENSG00000200370; ENSG00000202521; ENSG00000199396; ENSG00000199270; ENSG00000201588; ENSG00000202526; ENSG00000200624; ENSG00000210082; ENSG00000199334; ENSG00000199337; ENSG00000199352; ENSG00000202257; ENSG00000200381; ENSG00000200343; ENSG00000201925; ENSG00000277027	100169753; 100169754; 100169755; 100169756; 100169757; 100169758; 100169759; 100169761; 100169762; 100169763; 100169764; 100169765; 100169766; 100169767; 100169768; 100169751; 780851; 6023; 4550	105	100
2.74183e-09	1.22834e-07	Dilated cardiomyopathy (DCM) - Homo sapiens (human)	KEGG	path:hsa05414	ENSG00000129467; ENSG00000160808; ENSG00000140416; ENSG00000175084; ENSG00000197616; ENSG00000196569; ENSG00000111245; ENSG00000198467; ENSG00000134571; ENSG00000102683; ENSG00000213949; ENSG00000170624; ENSG00000092054; ENSG00000114854; ENSG00000143549; ENSG00000232810; ENSG00000118194	7168; 7169; 7170; 4624; 4625; 4633; 4634; 3672; 1674; 7124; 196883; 6444; 6445; 3908; 7134; 7139; 4607	90	89
2.00942e-08	7.50184e-07	Rheumatoid arthritis - Homo sapiens (human)	KEGG	path:hsa05323	ENSG00000108691; ENSG00000117410; ENSG00000169429; ENSG00000136244; ENSG00000231389; ENSG00000164400; ENSG00000125538; ENSG00000102524; ENSG00000124875; ENSG00000149968; ENSG00000179344; ENSG00000163739; ENSG00000136888; ENSG00000204287; ENSG00000271503; ENSG00000232810	533; 3113; 3119; 3122; 6347; 6352; 4314; 6372; 9550; 2919; 1437; 10673; 7124; 3553; 3569; 3576	90	89
2.9201e-08	9.34432e-07	Alzheimer disease - Homo sapiens (human)	KEGG	path:hsa05010	ENSG00000167792; ENSG00000124172; ENSG00000173660; ENSG00000174886; ENSG00000186010; ENSG00000111640; ENSG00000164405; ENSG00000198938; ENSG00000154518; ENSG00000232810; ENSG00000176340; ENSG00000147684; ENSG00000127540; ENSG00000160014; ENSG00000125538; ENSG00000182621; ENSG00000127184; ENSG00000126267; ENSG00000010256; ENSG00000175445; ENSG00000131143; ENSG00000109390	514; 518; 2597; 4715; 4717; 4723; 23236; 7384; 7388; 10975; 808; 1327; 1340; 1350; 1351; 126328; 51079; 4514; 4023; 7124; 27089; 3553	171	171
4.75534e-08	1.33149e-06	Oxidative phosphorylation - Homo sapiens (human)	KEGG	path:hsa00190	ENSG00000126267; ENSG00000176340; ENSG00000167792; ENSG00000124172; ENSG00000117410; ENSG00000173660; ENSG00000174886; ENSG00000169020; ENSG00000127540; ENSG00000186010; ENSG00000164405; ENSG00000198938; ENSG00000154518; ENSG00000131143; ENSG00000136888; ENSG00000010256; ENSG00000147684; ENSG00000109390; ENSG00000127184	514; 518; 521; 533; 4715; 4717; 4723; 7384; 7388; 10975; 1327; 1340; 1350; 1351; 9550; 126328; 51079; 4514; 27089	133	133
2.57852e-07	6.41766e-06	Huntington disease - Homo sapiens (human)	KEGG	path:hsa05016	ENSG00000167792; ENSG00000124172; ENSG00000173660; ENSG00000174886; ENSG00000186010; ENSG00000164405; ENSG00000198938; ENSG00000154518; ENSG00000175416; ENSG00000176340; ENSG00000151729; ENSG00000147684; ENSG00000127540; ENSG00000233276; ENSG00000182621; ENSG00000005022; ENSG00000127184; ENSG00000177700; ENSG00000126267; ENSG00000010256; ENSG00000131143; ENSG00000109390	514; 518; 1340; 291; 292; 4717; 4723; 1212; 23236; 7388; 10975; 2876; 7384; 1327; 5441; 1350; 1351; 126328; 51079; 4514; 4715; 27089	193	193
2.98481e-07	6.55854e-06	Non-alcoholic fatty liver disease (NAFLD) - Homo sapiens (human)	KEGG	path:hsa04932	ENSG00000126267; ENSG00000176340; ENSG00000010256; ENSG00000173660; ENSG00000174886; ENSG00000147684; ENSG00000127540; ENSG00000186010; ENSG00000164405; ENSG00000198938; ENSG00000169429; ENSG00000132356; ENSG00000131143; ENSG00000125538; ENSG00000167792; ENSG00000232810; ENSG00000136244; ENSG00000109390; ENSG00000127184	4715; 4717; 4723; 7384; 7388; 10975; 1327; 1340; 126328; 51079; 4514; 1350; 1351; 5562; 27089; 7124; 3553; 3569; 3576	149	149
3.22071e-07	6.55854e-06	Malaria - Homo sapiens (human)	KEGG	path:hsa05144	ENSG00000108691; ENSG00000188536; ENSG00000169429; ENSG00000101017; ENSG00000110651; ENSG00000125538; ENSG00000007908; ENSG00000108342; ENSG00000232810; ENSG00000135218; ENSG00000136244	6401; 1440; 948; 958; 6347; 975; 7124; 3040; 3553; 3569; 3576	49	49
3.81149e-07	7.11478e-06	Hematopoietic cell lineage - Homo sapiens (human)	KEGG	path:hsa04640	ENSG00000168685; ENSG00000026508; ENSG00000136244; ENSG00000135218; ENSG00000231389; ENSG00000164400; ENSG00000108342; ENSG00000182578; ENSG00000125538; ENSG00000179344; ENSG00000213949; ENSG00000204287; ENSG00000232810; ENSG00000174059; ENSG00000115594	3113; 3119; 3122; 3672; 1437; 1440; 1436; 947; 948; 960; 7124; 3553; 3554; 3569; 3575	97	96
6.70315e-07	1.155e-05	Parkinson disease - Homo sapiens (human)	KEGG	path:hsa05012	ENSG00000126267; ENSG00000176340; ENSG00000010256; ENSG00000124172; ENSG00000173660; ENSG00000174886; ENSG00000147684; ENSG00000127540; ENSG00000186010; ENSG00000151729; ENSG00000164405; ENSG00000198938; ENSG00000154518; ENSG00000131143; ENSG00000167792; ENSG00000005022; ENSG00000109390; ENSG00000127184	514; 518; 4715; 4717; 4723; 7384; 7388; 10975; 291; 292; 1327; 1340; 1350; 1351; 126328; 51079; 4514; 27089	142	142
2.50395e-06	4.00632e-05	Influenza A - Homo sapiens (human)	KEGG	path:hsa05164	ENSG00000108691; ENSG00000121858; ENSG00000157601; ENSG00000134321; ENSG00000169429; ENSG00000055332; ENSG00000231389; ENSG00000160710; ENSG00000111331; ENSG00000137033; ENSG00000111335; ENSG00000179344; ENSG00000089127; ENSG00000125538; ENSG00000204287; ENSG00000271503; ENSG00000136244; ENSG00000164342; ENSG00000232810	3113; 3119; 3122; 8743; 103; 6347; 6352; 90865; 4938; 4940; 91543; 3569; 7098; 4939; 7124; 3553; 5610; 4599; 3576	171	171
2.84969e-06	4.25553e-05	Cytokine-cytokine receptor interaction - Homo sapiens (human)	KEGG	path:hsa04060	ENSG00000164400; ENSG00000108342; ENSG00000182578; ENSG00000163737; ENSG00000163739; ENSG00000232810; ENSG00000108691; ENSG00000168329; ENSG00000169429; ENSG00000101017; ENSG00000137033; ENSG00000125538; ENSG00000136244; ENSG00000081041; ENSG00000108700; ENSG00000121858; ENSG00000134352; ENSG00000102524; ENSG00000128342; ENSG00000115594; ENSG00000168685; ENSG00000108688; ENSG00000006327; ENSG0000…	8743; 5196; 6347; 6352; 6354; 6355; 6372; 90865; 11009; 3554; 2919; 2920; 51330; 3976; 1436; 1437; 1440; 3569; 10673; 3572; 958; 7124; 3553; 1524; 3575; 3576	294	293
8.15447e-06	0.000114163	IL-17 signaling pathway - Homo sapiens (human)	KEGG	path:hsa04657	ENSG00000081041; ENSG00000108691; ENSG00000118503; ENSG00000164400; ENSG00000169429; ENSG00000108688; ENSG00000108342; ENSG00000124875; ENSG00000149968; ENSG00000125538; ENSG00000163739; ENSG00000232810; ENSG00000136244	6347; 6354; 4314; 6372; 3553; 2919; 2920; 1437; 1440; 7124; 7128; 3569; 3576	93	93
1.57551e-05	0.000207597	Thermogenesis - Homo sapiens (human)	KEGG	path:hsa04714	ENSG00000129467; ENSG00000126267; ENSG00000176340; ENSG00000167792; ENSG00000124172; ENSG00000127184; ENSG00000173660; ENSG00000174886; ENSG00000147684; ENSG00000127540; ENSG00000186010; ENSG00000164405; ENSG00000198938; ENSG00000109390; ENSG00000154518; ENSG00000131143; ENSG00000010256; ENSG00000178057; ENSG00000169020; ENSG00000132356; ENSG00000137154	514; 518; 6194; 5562; 4723; 4715; 4717; 7384; 27089; 196883; 521; 7388; 1327; 25915; 1340; 1350; 1351; 126328; 10975; 51079; 4514	229	229
5.76161e-05	0.000717001	Legionellosis - Homo sapiens (human)	KEGG	path:hsa05134	ENSG00000081041; ENSG00000156508; ENSG00000169429; ENSG00000176171; ENSG00000125730; ENSG00000125538; ENSG00000163739; ENSG00000232810; ENSG00000136244	664; 7124; 3553; 718; 2920; 2919; 3569; 3576; 1915	55	55
8.47037e-05	0.000992514	HIF-1 signaling pathway - Homo sapiens (human)	KEGG	path:hsa04066	ENSG00000007171; ENSG00000137154; ENSG00000175206; ENSG00000111640; ENSG00000124762; ENSG00000103363; ENSG00000108515; ENSG00000074800; ENSG00000102144; ENSG00000100644; ENSG00000136244; ENSG00000117394	1026; 3091; 2597; 6194; 4878; 5230; 4843; 6923; 6513; 3569; 2023; 2027	100	100
8.86173e-05	0.000992514	Viral myocarditis - Homo sapiens (human)	KEGG	path:hsa05416	ENSG00000102683; ENSG00000197616; ENSG00000101017; ENSG00000231389; ENSG00000179344; ENSG00000204287; ENSG00000170624; ENSG00000196569; ENSG00000092054	4624; 4625; 3113; 6444; 6445; 3119; 3122; 3908; 958	59	58
9.58659e-05	0.00102257	NOD-like receptor signaling pathway - Homo sapiens (human)	KEGG	path:hsa04621	ENSG00000162654; ENSG00000108691; ENSG00000118503; ENSG00000232810; ENSG00000169429; ENSG00000163565; ENSG00000136244; ENSG00000265972; ENSG00000111331; ENSG00000111335; ENSG00000089127; ENSG00000125538; ENSG00000163739; ENSG00000182621; ENSG00000081041; ENSG00000271503	115361; 23236; 6347; 6352; 3553; 4940; 3428; 2919; 2920; 10628; 4938; 4939; 7124; 7128; 3569; 3576	168	167
0.000212482	0.00213772	TNF signaling pathway - Homo sapiens (human)	KEGG	path:hsa04668	ENSG00000081041; ENSG00000108691; ENSG00000118503; ENSG00000232810; ENSG00000136244; ENSG00000164400; ENSG00000149968; ENSG00000007908; ENSG00000125538; ENSG00000163739; ENSG00000271503; ENSG00000128342	2919; 6347; 6352; 4314; 6401; 2920; 3976; 1437; 7124; 7128; 3553; 3569	110	110
0.00022232	0.00213772	Adrenergic signaling in cardiomyocytes - Homo sapiens (human)	KEGG	path:hsa04261	ENSG00000198336; ENSG00000120907; ENSG00000160808; ENSG00000140416; ENSG00000197616; ENSG00000129467; ENSG00000111245; ENSG00000198467; ENSG00000160014; ENSG00000092054; ENSG00000114854; ENSG00000143549; ENSG00000182621; ENSG00000118194	7168; 7169; 7170; 4624; 4625; 4633; 4634; 4635; 148; 23236; 196883; 808; 7134; 7139	144	144
0.000229041	0.00213772	Amoebiasis - Homo sapiens (human)	KEGG	path:hsa05146	ENSG00000007171; ENSG00000164400; ENSG00000169429; ENSG00000136244; ENSG00000197565; ENSG00000115594; ENSG00000125538; ENSG00000163739; ENSG00000182621; ENSG00000196569; ENSG00000232810	23236; 4843; 1288; 2919; 3908; 1437; 7124; 3553; 3554; 3569; 3576	96	95
0.000363742	0.00325913	Phagosome - Homo sapiens (human)	KEGG	path:hsa04145	ENSG00000173391; ENSG00000159403; ENSG00000125730; ENSG00000117410; ENSG00000188229; ENSG00000231389; ENSG00000106803; ENSG00000176014; ENSG00000179344; ENSG00000136888; ENSG00000204287; ENSG00000135218; ENSG00000058262; ENSG00000163131	533; 3113; 3119; 3122; 84617; 10383; 10952; 715; 718; 29927; 9550; 4973; 948; 1520	152	151
0.000666974	0.00574624	African trypanosomiasis - Homo sapiens (human)	KEGG	path:hsa05143	ENSG00000188536; ENSG00000232810; ENSG00000007908; ENSG00000125538; ENSG00000182621; ENSG00000136244	6401; 23236; 7124; 3040; 3553; 3569	35	34
0.000712489	0.00591086	Pertussis - Homo sapiens (human)	KEGG	path:hsa05133	ENSG00000007171; ENSG00000159403; ENSG00000169429; ENSG00000124875; ENSG00000125730; ENSG00000125538; ENSG00000160014; ENSG00000136244; ENSG00000232810	3576; 808; 3569; 715; 718; 6372; 3553; 4843; 7124	76	76
0.000738857	0.00591086	Necroptosis - Homo sapiens (human)	KEGG	path:hsa04217	ENSG00000055332; ENSG00000118503; ENSG00000121858; ENSG00000151729; ENSG00000164342; ENSG00000113648; ENSG00000196262; ENSG00000137033; ENSG00000203812; ENSG00000184260; ENSG00000125538; ENSG00000232810; ENSG00000100994; ENSG00000005022	8743; 8337; 8338; 5834; 90865; 291; 292; 3553; 9555; 5478; 7098; 7124; 7128; 5610	162	162
0.000938523	0.00706206	Herpes simplex infection - Homo sapiens (human)	KEGG	path:hsa05168	ENSG00000108691; ENSG00000179344; ENSG00000232810; ENSG00000231389; ENSG00000136244; ENSG00000104529; ENSG00000111331; ENSG00000055332; ENSG00000111335; ENSG00000125730; ENSG00000089127; ENSG00000125538; ENSG00000204287; ENSG00000271503; ENSG00000164342	3113; 3119; 3122; 6347; 718; 6352; 4938; 4939; 4940; 1936; 7098; 7124; 3553; 5610; 3569	185	185
0.000945812	0.00706206	Complement and coagulation cascades - Homo sapiens (human)	KEGG	path:hsa04610	ENSG00000243649; ENSG00000159403; ENSG00000124491; ENSG00000110799; ENSG00000003436; ENSG00000168398; ENSG00000125730; ENSG00000197632; ENSG00000155659	629; 7450; 624; 11326; 5055; 715; 718; 2162; 7035	79	79
0.00097882	0.00707276	Systemic lupus erythematosus - Homo sapiens (human)	KEGG	path:hsa05322	ENSG00000159403; ENSG00000125730; ENSG00000231389; ENSG00000113648; ENSG00000203812; ENSG00000184260; ENSG00000179344; ENSG00000277775; ENSG00000204287; ENSG00000232810; ENSG00000101017; ENSG00000163041	3113; 3119; 3122; 8337; 8338; 715; 718; 8968; 9555; 958; 3020; 7124	133	130
0.00154422	0.0103565	Apelin signaling pathway - Homo sapiens (human)	KEGG	path:hsa04371	ENSG00000198336; ENSG00000129467; ENSG00000007171; ENSG00000160808; ENSG00000160014; ENSG00000137154; ENSG00000111245; ENSG00000065534; ENSG00000132356; ENSG00000182621; ENSG00000081189; ENSG00000118785	4633; 4634; 4638; 6696; 6194; 4208; 4635; 23236; 4843; 196883; 808; 5562	137	137
0.00159811	0.0103565	Salmonella infection - Homo sapiens (human)	KEGG	path:hsa05132	ENSG00000081041; ENSG00000196924; ENSG00000007171; ENSG00000169429; ENSG00000164400; ENSG00000125538; ENSG00000163739; ENSG00000241553; ENSG00000136244	4843; 2316; 2919; 2920; 10093; 1437; 3553; 3569; 3576	86	85
0.00161633	0.0103565	Chagas disease (American trypanosomiasis) - Homo sapiens (human)	KEGG	path:hsa05142	ENSG00000108691; ENSG00000007171; ENSG00000232810; ENSG00000169429; ENSG00000136244; ENSG00000168398; ENSG00000125730; ENSG00000125538; ENSG00000182621; ENSG00000271503	624; 23236; 6347; 718; 6352; 4843; 7124; 3553; 3569; 3576	102	102
0.0016182	0.0103565	Graft-versus-host disease - Homo sapiens (human)	KEGG	path:hsa05332	ENSG00000231389; ENSG00000179344; ENSG00000125538; ENSG00000204287; ENSG00000136244; ENSG00000232810	3113; 3119; 3122; 7124; 3553; 3569	41	40
0.00177991	0.011075	Vascular smooth muscle contraction - Homo sapiens (human)	KEGG	path:hsa04270	ENSG00000120907; ENSG00000131477; ENSG00000160014; ENSG00000129467; ENSG00000132329; ENSG00000127472; ENSG00000064989; ENSG00000092841; ENSG00000065534; ENSG00000077157; ENSG00000182621	10266; 10267; 4637; 4638; 4660; 148; 23236; 5322; 196883; 10203; 808	121	121
0.00204482	0.0123794	Epstein-Barr virus infection - Homo sapiens (human)	KEGG	path:hsa05169	ENSG00000111331; ENSG00000118503; ENSG00000026508; ENSG00000231389; ENSG00000136244; ENSG00000124762; ENSG00000055332; ENSG00000111335; ENSG00000159352; ENSG00000179344; ENSG00000089127; ENSG00000204287; ENSG00000232810; ENSG00000165916; ENSG00000101017	1026; 3113; 3119; 3122; 4938; 4939; 4940; 5702; 958; 960; 7124; 5710; 7128; 5610; 3569	201	200
0.00245988	0.0145004	Asthma - Homo sapiens (human)	KEGG	path:hsa05310	ENSG00000204287; ENSG00000231389; ENSG00000232810; ENSG00000101017; ENSG00000179344	3113; 3119; 3122; 958; 7124	31	30
0.00332688	0.0191082	Measles - Homo sapiens (human)	KEGG	path:hsa05162	ENSG00000055332; ENSG00000118503; ENSG00000121858; ENSG00000160710; ENSG00000111331; ENSG00000147065; ENSG00000111335; ENSG00000157601; ENSG00000125538; ENSG00000089127; ENSG00000136244	8743; 103; 4478; 4938; 4939; 4940; 7128; 3553; 5610; 3569; 4599	132	131
0.00374842	0.0209911	Intestinal immune network for IgA production - Homo sapiens (human)	KEGG	path:hsa04672	ENSG00000231389; ENSG00000179344; ENSG00000102524; ENSG00000204287; ENSG00000136244; ENSG00000101017	3113; 3119; 10673; 3122; 958; 3569	49	47
0.00476706	0.0260444	ECM-receptor interaction - Homo sapiens (human)	KEGG	path:hsa04512	ENSG00000026508; ENSG00000110799; ENSG00000197565; ENSG00000196569; ENSG00000213949; ENSG00000041982; ENSG00000135218; ENSG00000118785	1288; 7450; 6696; 3371; 948; 960; 3908; 3672	82	82
0.00605165	0.0322755	Glycolysis / Gluconeogenesis - Homo sapiens (human)	KEGG	path:hsa00010	ENSG00000111640; ENSG00000067057; ENSG00000111716; ENSG00000108515; ENSG00000074800; ENSG00000102144; ENSG00000152556	2597; 2023; 5213; 5214; 3945; 2027; 5230	68	68
0.00626137	0.0326174	Allograft rejection - Homo sapiens (human)	KEGG	path:hsa05330	ENSG00000204287; ENSG00000231389; ENSG00000232810; ENSG00000179344; ENSG00000101017	3119; 3113; 3122; 7124; 958	38	37
0.00751653	0.038266	Th17 cell differentiation - Homo sapiens (human)	KEGG	path:hsa04659	ENSG00000106546; ENSG00000231389; ENSG00000134352; ENSG00000179344; ENSG00000125538; ENSG00000204287; ENSG00000136244; ENSG00000100644; ENSG00000115594	3091; 3113; 3119; 3122; 196; 3553; 3554; 3569; 3572	107	107
0.0081661	0.0393023	Staphylococcus aureus infection - Homo sapiens (human)	KEGG	path:hsa05150	ENSG00000243649; ENSG00000159403; ENSG00000179344; ENSG00000231389; ENSG00000125730; ENSG00000204287	3113; 3119; 3122; 715; 718; 629	56	55
0.0081661	0.0393023	Pathogenic Escherichia coli infection - Homo sapiens (human)	KEGG	path:hsa05130	ENSG00000092820; ENSG00000111057; ENSG00000188229; ENSG00000176014; ENSG00000085733; ENSG00000241553	3875; 7430; 10093; 84617; 10383; 2017	55	55
0.00824647	0.0393023	Arrhythmogenic right ventricular cardiomyopathy (ARVC) - Homo sapiens (human)	KEGG	path:hsa05412	ENSG00000175084; ENSG00000044115; ENSG00000102683; ENSG00000213949; ENSG00000170624; ENSG00000152661; ENSG00000196569	2697; 1674; 3908; 6444; 6445; 1495; 3672	72	72
0.00887635	0.0412095	Leishmaniasis - Homo sapiens (human)	KEGG	path:hsa05140	ENSG00000007171; ENSG00000179344; ENSG00000231389; ENSG00000125730; ENSG00000125538; ENSG00000204287; ENSG00000232810	3113; 3119; 3122; 7124; 718; 3553; 4843	74	73
0.00901459	0.0412095	Regulation of actin cytoskeleton - Homo sapiens (human)	KEGG	path:hsa04810	ENSG00000065534; ENSG00000083457; ENSG00000168398; ENSG00000111245; ENSG00000183856; ENSG00000213949; ENSG00000118680; ENSG00000092820; ENSG00000106631; ENSG00000147065; ENSG00000148180; ENSG00000077157; ENSG00000241553; ENSG00000205542	4633; 4638; 7430; 4660; 2934; 3672; 3682; 624; 58498; 4478; 103910; 10093; 128239; 7114	213	213
0.00922143	0.041312	Abacavir Pathway, Pharmacokinetics/Pharmacodynamics	PharmGKB	PA166104634	ENSG00000143774; ENSG00000102144; ENSG00000243678	2987; 5230; 4831	14	14
0.00954083	0.0419048	PPAR signaling pathway - Homo sapiens (human)	KEGG	path:hsa03320	ENSG00000121769; ENSG00000173391; ENSG00000134240; ENSG00000165269; ENSG00000175445; ENSG00000095637; ENSG00000135218	3158; 948; 4023; 10580; 364; 4973; 2170	74	74
0.0100545	0.0433118	NF-kappa B signaling pathway - Homo sapiens (human)	KEGG	path:hsa04064	ENSG00000081041; ENSG00000118503; ENSG00000169429; ENSG00000101017; ENSG00000125538; ENSG00000102524; ENSG00000232810; ENSG00000115594	7124; 2920; 10673; 958; 7128; 3553; 3554; 3576	95	93
0.0113345	0.0479042	Human T-cell leukemia virus 1 infection - Homo sapiens (human)	KEGG	path:hsa05166	ENSG00000129467; ENSG00000101017; ENSG00000117394; ENSG00000151729; ENSG00000136244; ENSG00000231389; ENSG00000164400; ENSG00000004897; ENSG00000005022; ENSG00000124762; ENSG00000179344; ENSG00000204287; ENSG00000232810; ENSG00000115594	1026; 3113; 3119; 3122; 3554; 196883; 291; 292; 6513; 1437; 958; 7124; 996; 3569	219	219
0.011823	0.0490437	Type I diabetes mellitus - Homo sapiens (human)	KEGG	path:hsa04940	ENSG00000125538; ENSG00000204287; ENSG00000231389; ENSG00000232810; ENSG00000179344	3113; 3119; 3122; 7124; 3553	43	43
0.0143325	0.0574698	AGE-RAGE signaling pathway in diabetic complications - Homo sapiens (human)	KEGG	path:hsa04933	ENSG00000108691; ENSG00000169429; ENSG00000136244; ENSG00000197565; ENSG00000007908; ENSG00000125538; ENSG00000182621; ENSG00000232810	6401; 23236; 6347; 1288; 3553; 7124; 3569; 3576	99	99
0.0143674	0.0574698	Cytosolic DNA-sensing pathway - Homo sapiens (human)	KEGG	path:hsa04623	ENSG00000160710; ENSG00000177700; ENSG00000137033; ENSG00000125538; ENSG00000271503; ENSG00000136244	90865; 5441; 6352; 3553; 103; 3569	63	62
0.0160418	0.0625536	Phenylalanine metabolism - Homo sapiens (human)	KEGG	path:hsa00360	ENSG00000189221; ENSG00000131471; ENSG00000069535	4128; 4129; 8639	17	17
0.0162356	0.0625536	cGMP-PKG signaling pathway - Homo sapiens (human)	KEGG	path:hsa04022	ENSG00000120907; ENSG00000065534; ENSG00000160014; ENSG00000172572; ENSG00000129467; ENSG00000151729; ENSG00000081189; ENSG00000168398; ENSG00000005022; ENSG00000092054; ENSG00000182621	4625; 5139; 4638; 4208; 148; 23236; 196883; 291; 292; 808; 624	163	163
0.0164762	0.0625536	Calcium signaling pathway - Homo sapiens (human)	KEGG	path:hsa04020	ENSG00000120907; ENSG00000007171; ENSG00000065534; ENSG00000160014; ENSG00000151729; ENSG00000152207; ENSG00000168398; ENSG00000129467; ENSG00000154678; ENSG00000182621; ENSG00000114854; ENSG00000005022	4638; 5137; 624; 148; 23236; 291; 4843; 57105; 196883; 292; 808; 7134	186	185
0.0171208	0.0639175	Kaposi sarcoma-associated herpesvirus infection - Homo sapiens (human)	KEGG	path:hsa05167	ENSG00000081041; ENSG00000055332; ENSG00000160014; ENSG00000169429; ENSG00000164342; ENSG00000164400; ENSG00000134352; ENSG00000124762; ENSG00000125730; ENSG00000163739; ENSG00000136244; ENSG00000100644	1026; 2920; 3091; 718; 808; 2919; 1437; 3569; 7098; 5610; 3572; 3576	186	186
0.0178253	0.0644454	Inflammatory bowel disease (IBD) - Homo sapiens (human)	KEGG	path:hsa05321	ENSG00000231389; ENSG00000179344; ENSG00000125538; ENSG00000204287; ENSG00000136244; ENSG00000232810	3113; 3119; 3122; 7124; 3553; 3569	65	65
0.0178376	0.0644454	Toll-like receptor signaling pathway - Homo sapiens (human)	KEGG	path:hsa04620	ENSG00000101017; ENSG00000164342; ENSG00000136244; ENSG00000169429; ENSG00000125538; ENSG00000271503; ENSG00000232810; ENSG00000118785	6696; 6352; 3553; 7098; 958; 7124; 3569; 3576	104	103
0.0184667	0.0656592	Chemokine signaling pathway - Homo sapiens (human)	KEGG	path:hsa04062	ENSG00000081041; ENSG00000108691; ENSG00000108700; ENSG00000168329; ENSG00000129467; ENSG00000108688; ENSG00000169429; ENSG00000124875; ENSG00000163737; ENSG00000163739; ENSG00000182621; ENSG00000271503	5196; 23236; 6347; 6372; 6354; 196883; 6352; 2919; 2920; 6355; 1524; 3576	189	188
0.0194544	0.0680905	Oxidative Stress Regulatory Pathway (Erythrocyte)	PharmGKB	PA165980399	ENSG00000167815; ENSG00000233276	7001; 2876	7	7
0.0249633	0.0860275	Oxytocin signaling pathway - Homo sapiens (human)	KEGG	path:hsa04921	ENSG00000129467; ENSG00000065534; ENSG00000160014; ENSG00000092841; ENSG00000124762; ENSG00000077157; ENSG00000182621; ENSG00000081189; ENSG00000132356; ENSG00000167658	1026; 4637; 4638; 4660; 4208; 23236; 196883; 808; 1938; 5562	152	152
0.0273262	0.0921394	Focal adhesion - Homo sapiens (human)	KEGG	path:hsa04510	ENSG00000196924; ENSG00000065534; ENSG00000110799; ENSG00000197565; ENSG00000111245; ENSG00000118680; ENSG00000106631; ENSG00000213949; ENSG00000077157; ENSG00000041982; ENSG00000196569; ENSG00000118785	4633; 4638; 6696; 4660; 2316; 3672; 58498; 1288; 7450; 3371; 3908; 103910	199	199
0.0275596	0.0921394	Tyrosine metabolism - Homo sapiens (human)	KEGG	path:hsa00350	ENSG00000107165; ENSG00000189221; ENSG00000131471; ENSG00000069535	7306; 8639; 4128; 4129	36	36
0.0280891	0.0925288	Hepatitis C - Homo sapiens (human)	KEGG	path:hsa05160	ENSG00000111331; ENSG00000134321; ENSG00000164342; ENSG00000124762; ENSG00000111335; ENSG00000157601; ENSG00000110651; ENSG00000089127; ENSG00000232810; ENSG00000055332	1026; 4938; 4939; 4940; 91543; 7098; 975; 7124; 5610; 4599	155	155
0.0289071	0.0935093	Tuberculosis - Homo sapiens (human)	KEGG	path:hsa05152	ENSG00000007171; ENSG00000160014; ENSG00000179344; ENSG00000117410; ENSG00000231389; ENSG00000163131; ENSG00000125730; ENSG00000125538; ENSG00000204287; ENSG00000136244; ENSG00000232810	3113; 3119; 3122; 533; 718; 4843; 808; 3553; 3569; 7124; 1520	179	178
0.0292216	0.0935093	Proteoglycans in cancer - Homo sapiens (human)	KEGG	path:hsa05205	ENSG00000196924; ENSG00000092820; ENSG00000137154; ENSG00000026508; ENSG00000124762; ENSG00000139329; ENSG00000147065; ENSG00000085733; ENSG00000077157; ENSG00000232810; ENSG00000100644; ENSG00000135404	1026; 3091; 7430; 6194; 4660; 2316; 4478; 960; 967; 7124; 4060; 2017	201	201
0.0297279	0.0937894	Antigen processing and presentation - Homo sapiens (human)	KEGG	path:hsa04612	ENSG00000170606; ENSG00000231389; ENSG00000163131; ENSG00000179344; ENSG00000204287; ENSG00000232810	3113; 3119; 3122; 1520; 7124; 3308	77	73
0.034389	0.106988	Transcriptional misregulation in cancer - Homo sapiens (human)	KEGG	path:hsa05202	ENSG00000169429; ENSG00000101017; ENSG00000164400; ENSG00000124762; ENSG00000148516; ENSG00000182578; ENSG00000149968; ENSG00000277775; ENSG00000136244; ENSG00000081189; ENSG00000163041	1026; 4208; 6935; 4314; 8968; 1436; 1437; 3569; 958; 3020; 3576	186	183
0.0354247	0.1087	Fluid shear stress and atherosclerosis - Homo sapiens (human)	KEGG	path:hsa05418	ENSG00000108691; ENSG00000160014; ENSG00000179776; ENSG00000115594; ENSG00000007908; ENSG00000125538; ENSG00000232810; ENSG00000081189; ENSG00000132356	6401; 4208; 6347; 808; 3553; 5562; 7124; 3554; 1003	139	139
0.0387171	0.117198	Glycine, serine and threonine metabolism - Homo sapiens (human)	KEGG	path:hsa00260	ENSG00000171766; ENSG00000189221; ENSG00000131471; ENSG00000069535	4128; 4129; 8639; 2628	40	40
0.0404917	0.120935	Doxorubicin Pathway (Cardiomyocyte Cell), Pharmacodynamics	PharmGKB	PA165292164	ENSG00000169020; ENSG00000124172; ENSG00000007171	514; 521; 4843	24	24
0.0412856	0.121684	Cell adhesion molecules (CAMs) - Homo sapiens (human)	KEGG	path:hsa04514	ENSG00000038427; ENSG00000179344; ENSG00000179776; ENSG00000231389; ENSG00000007908; ENSG00000197646; ENSG00000204287; ENSG00000174059; ENSG00000101017	3113; 3119; 3122; 958; 6401; 947; 1462; 1003; 80380	144	143
0.04811	0.139956	Glucagon signaling pathway - Homo sapiens (human)	KEGG	path:hsa04922	ENSG00000160014; ENSG00000117394; ENSG00000149923; ENSG00000111716; ENSG00000182621; ENSG00000100994; ENSG00000132356	3945; 6513; 23236; 5834; 808; 5531; 5562	103	103

## Sheet: TableS4_PathwayAnalysis_Biopsy
Table S4: The pathway analysis outcome of the differentially expressed (DE) genes in the biopsy samples
p-value	q-value	pathway	source	external_id	members_input_overlap	members_input_overlap_geneids	size	effective_size
0.000622693	0.00668222	Tryptophan metabolism	EHMN	Tryptophan metabolism	ENSG00000008394; ENSG00000117009	4257; 8564	22	22
0.000742469	0.00668222	Vitamin digestion and absorption - Homo sapiens (human)	KEGG	path:hsa04977	ENSG00000135917; ENSG00000086205	2346; 80704	24	24
0.000742469	0.00668222	Glutamate Neurotransmitter Release Cycle	Reactome	R-HSA-210500	ENSG00000106688; ENSG00000177380	6505; 8541	24	24
0.00132337	0.00893272	Gastric Cancer Network 2	Wikipathways	WP2363	ENSG00000273173; ENSG00000117091	8926; 962	32	32
0.00333608	0.0180148	Neurotransmitter release cycle	Reactome	R-HSA-112310	ENSG00000106688; ENSG00000177380	6505; 8541	51	51
0.00861679	0.0387755	Selenium Micronutrient Network	Wikipathways	WP15	ENSG00000173432; ENSG00000117009	8564; 6288	83	83

## Sheet: TableS5
Table S5: The differentially expressed (DE) lncRNAs related to heart disease according to the LncTarD database (H. Zhao et al., 2019).
Disease	lncRNA	Target	Regulation direction	Expression Pattern	Influenced Function	Regulatory Mechanism
Acute myocardial infarction	H19	SOX8	positive	downregulation	cell injury(-); PI3K/AKT/mTOR signaling pathway(+)	ceRNA (miR-139)
Aortic valve disease	TUG1	RUNX2	positive	upregulation	cell differentiation(+)	ceRNA (miR-204-5p)
Aortic valve disease	MALAT1	SMAD4	positive	upregulation	cell differentiation(+)	ceRNA (miR-204)
Aortic valve stenosis	H19	NOTCH1	negative	upregulation	biomineral tissue development(+)	transcriptional regulation
Cardiac fibrosis	GAS5	PTEN	positive	downregulation	cell proliferation(-); cell growth(-); fibrotic(-)	ceRNA (miR-21)
Cardiac hypertrophy	CASC15	TLR4	positive	upregulation	cardiac hypertrophy(+)	ceRNA (miR-432-5p)
Heart failure	FTX	BCL2L2	negative	downregulation	apoptosis process(+)	ceRNA (miR-29b-1-5p)
Myocardial infarction	XIST	PDE4D	positive	upregulation	apoptosis process(+);cell proliferation(-)	ceRNA (miR-130a-3p)
Myocardial infarction	H19	FADD	positive	upregulation	myocardial necrosis(-)	ceRNA (miR-103a-3p; miR-107)

## Sheet: TableS6
Table S6: The differentially expressed (DE) lncRNAs related to heart disease according to the LncRNADisease_v2.0 database (Bao et al., 2019).
LncRNA	Disease	Detection method	Evidence
H19	Heart disease	Experimental	qRT-PCR//Western blot
	Cardiac fibroblast proliferation and fibrosis	Experimental	IHC//MTT assay//qRT-PCR//Western blot
	Diabetic cardiomyopathies	Experimental	Luciferase reporter gene assay//qPCR//Western blot
	Cardiomyocyte hypertrophy	Experimental	qPCR
BACE1-AS	Heart failure	Experimental	IHC//RNA ISH
FTX	Cardiomyocyte apoptosis	Experimental	Immunoblot//Pull-down assay//qRT-PCR
MEG3	Gastric cardia adenocarcinoma	Experimental	qPCR//qRT-PCR

## Sheet: TableS7_List_lncRNAs
Table S7: The list of the differentially expressed (DE) lncRNA in each treatment conditions in the in vitro samples
DOX_The	EPI_The	IDA_The	DOX_Tox	EPI_Tox	IDA_Tox
AC006064.4	OLMALINC	AL355916.1	AC006064.4	AL355916.1	AC006064.4
AC084082.1	AL031666.1	AC006064.4	AC084082.1	AC006064.4	AC009779.2
DISC1-IT1	AC006064.4	MUC20-OT1	HAS2-AS1	DISC1-IT1	ATP2B1-AS1
AC093797.1	AC084082.1	AC009779.2	DISC1-IT1	LINC00641	AL162311.3
AC011603.2	Z95114.1	AC084082.1	AC093797.1	LINC01089	AC009133.2
SNHG3	HAS2-AS1	AL162311.3	AC011603.2	SNHG3	DISC1-IT1
AL161457.2	DISC1-IT1	AC009133.2	NORAD	AL161457.2	AC011603.2
CELF2-AS1	AC093797.1	AC011603.2	AC130456.5	CELF2-AS1	DUBR
AL137782.1	A2M-AS1	TPM1-AS	AL133453.1	AC055811.1	AL161457.2
NORAD	AL161457.2	UNC5B-AS1	AL513327.1	N4BP2L2-IT2	ENTPD1-AS1
PAPPA-AS1	ENTPD1-AS1	CELF2-AS1	PAXIP1-AS2	PAPPA-AS1	NORAD
AC130456.5	AC107294.2	AC008622.2	MEG3	AC130456.5	PAPPA-AS1
LINC00507	AC025165.2	NORAD	BACE1-AS	AL133453.1	AC130456.5
PAXIP1-AS2	AL137782.1	PAPPA-AS1	AC004835.1	AL513327.1	AL133453.1
MEG3	AC005618.1	AC130456.5	AC007009.1	LINC00507	AP001351.1
AC004812.2	MAFG-DT	PAXIP1-AS2	MALAT1	PAXIP1-AS2	BACE1-AS
AC103957.2	AC055811.1	AC108863.1	CCDC26	AL356599.1	ESRG
AC007009.1	N4BP2L2-IT2	ESRG	AL662844.4	MEG3	AC100803.3
HELLPAR	PAPPA-AS1	GAS5	ZNF667-AS1	AL031432.4	LINC01963
MALAT1	PAXIP1-AS2	AC100803.3	NRAV	BACE1-AS	AC007009.1
PPP3CB-AS1	MEG3	AC007009.1	AF117829.1	LINC01963	HELLPAR
LINC00887	AC004835.1	NEAT1	AC103740.1	AC078880.4	NEAT1
RMRP	GAS5	MALAT1	RMRP	AC007009.1	BANCR
AC068700.1	AC078880.4	ZNF667-AS1	AC068700.1	HELLPAR	MALAT1
AL451123.1	AC103957.2	AC011611.3	AC008079.1	NEAT1	ZNF667-AS1
PAX8-AS1	AC007009.1	AC109583.3	LINC01128	ZNF667-AS1	AC011611.3
LINC02035	HELLPAR	AC103740.1	ATP2A1-AS1	MIR29B2CHG	RMRP
LINC01119	NEAT1	RMRP	AC005736.1	AL356481.2	AC068700.1
VCAN-AS1	CCDC26	AC104794.2	MIR133A1HG	AC103740.1	AC104794.2
TUG1	ZNF667-AS1	AL451123.1	LINC02035	RMRP	AC083843.3
MIR99AHG	AC011611.3	NNT-AS1	VCAN-AS1	AC068700.1	AC099063.4
AC068418.2	MAGI1-IT1	OVCH1-AS1	TUG1	AL627309.5	OVCH1-AS1
AC068944.1	AC005614.1	LINC01119	MIR99AHG	AC009264.1	MIR133A1HG
LINC00622	RMRP	AC074117.1	AC068418.2	AC005736.1	LINC02035
AC104825.1	AL157392.3	VCAN-AS1	AL451069.1	AC010733.2	LINC01551
RAMP2-AS1	AC068700.1	TUG1	AC068944.1	LINC01119	LINC01119
AC048341.1	AL451123.1	AL451069.1	LINC00622	AL132656.2	LINC01164
SNHG7	AC009264.1	NAV2-AS2	RAMP2-AS1	NUTM2B-AS1	LINC00630
AC025259.1	AC083843.3	LINC00622	SNHG7	AP000802.1	VCAN-AS1
AL139339.2	LINC01119	SNHG7	AC025259.1	VCAN-AS1	AL451069.1
LINC01954	CASC15	AL355987.4	LINC01226	TUG1	AC068944.1
AC093866.1	AL132656.2	LINC01949	AL139339.2	MIR99AHG	LINC00622
ZBED3-AS1	TUG1	LINC01943	AC083809.1	AC068418.2	SNHG7
AL031985.3	AC068418.2	CYTOR	AC093866.1	RPARP-AS1	LINC01426
AC009283.1	AC068944.1	AC108058.1	AC092111.1	AC016747.1	CYTOR
LINC00881	AC005562.1	LINC00857	AL031985.3	AC068944.1	LINC01226
AC099550.1	AC007998.4	AC007878.1	AC239804.1	AC007262.2	AL139339.2
LOXL1-AS1	AC002310.2	AC083809.1	LINC00881	LINC02517	BCRP3
AC007126.1	NAV2-AS2	AC093866.1	AC099550.1	LINC00622	AC083809.1
AL590867.1	AC007262.2	SLC16A1-AS1	LINC00504	LINC02503	AC093866.1
AC027277.1	AL118516.1	RARA-AS1	LINC01427	AC079601.1	RARA-AS1
FP671120.4	LINC00622	LINC00881	AL590867.1	AC048341.1	AC126773.4
FP671120.5	LINC02503	SNHG12	NOP14-AS1	AL021707.2	AC008894.2
CFLAR-AS1	RAMP2-AS1	MIR210HG	FP671120.4	SNHG7	AC006213.1
FP236383.2	LINC01232	AC010327.4	FP671120.5	LINC01426	MIR210HG
FP236383.3	SNHG7	LINC00504	CFLAR-AS1	AC092902.4	AC093110.1
ZNF426-DT	LINC01426	AC051619.7	FP236383.2	AL135790.1	C4B-AS1
SNHG6	IL10RB-DT	C4B-AS1	FP236383.3	LINC01943	ABALON
SNHG29	LINC01226	FP671120.4	PURPL	CYTOR	AL035071.1
H19	AC083809.1	FP236383.2	SNHG6	LINC01226	ZNF426-DT
ARHGEF26-AS1	AC093866.1	FP236383.3	SNHG29	BCRP3	SNHG22
AC232271.1	AL133355.1	SNHG22	H19	AC083809.1	PURPL
AC025171.2	ZNF793-AS1	LINC00893	AC022034.1	AC093866.1	LINC02108
C5orf56	RARA-AS1	AC067750.1	ZBED5-AS1	AC092111.1	SNHG6
AC239802.2	AL354733.3	LINC02108	AC025171.2	AL354733.3	AL928654.1
AC100786.1	AC239804.1	SNHG6	AC023946.1	AC239804.1	SNHG29
AC132217.1	LINC00881	AL928654.1	AC107204.1	LINC00881	URB1-AS1
AC003102.1	AC099550.1	SNHG29	AC239802.2	XIST	H19
INKA2-AS1	MIR210HG	URB1-AS1	AC100786.1	AC007126.1	AC093673.1
LINC02334	XIST	H19	AC132217.1	LINC00504	MIR34AHG
AC241644.3	AC051619.8	ZBED5-AS1	SNHG1	LINC01427	LINC01123
AL356019.2	AC093110.1	AC023946.1	RAP2C-AS1	AC051619.7	C5orf56
AC022929.2	LINC00504	AC107204.1	AC003102.1	AL590867.1	AC239802.2
AC005670.3	LINC01427	AC100786.1	SEPSECS-AS1	AC008264.2	AC132217.1
AD000090.1	AC051619.7	AC132217.1	LINC02334	FP671120.4	AC018647.2
AC124312.3	AL590867.1	SNHG1	AC241644.3	CFLAR-AS1	MRPL20-AS1
LINC01638	LINC02500	MRPL20-AS1	AC005670.3	FP236383.2	LINC02334
AC020909.3	FP671120.4	AL356019.2	NPTN-IT1	FP236383.3	AC241644.3
HCP5	CFLAR-AS1	SNHG14	AD000090.1	ZNF426-DT	AL356019.2
LINC01684	FP236383.2	AC124312.3	AC124312.3	AC007406.5	CU633967.1
LINC01002	FP236383.3	AC021683.2	SNHG15	COLCA1	STARD4-AS1
AC106791.1	PURPL	RAB30-DT	ERVK9-11	SNHG29	NPTN-IT1
FTX	AC010168.2	AC011900.1	LINC01638	H19	AC124312.3
AP001094.2	SNHG6	LINC01638	AC020909.3	AC093673.1	ERVK13-1
AC005332.5	AC124045.1	AC020909.3	HCP5	AC092828.1	AC104083.1
BDNF-AS	AL928654.1	AC005523.2	AF111167.2	ARHGEF26-AS1	LINC01638
TRAM2-AS1	AC023509.3	RAD51-AS1	LINC01684	LINC01123	AC020909.3
AL355075.4	SNHG29	AP002360.1	AC106791.1	AC232271.1	AC106791.1
AC138904.3	H19	AC106791.1	FTX	BX927359.1	PITPNA-AS1
AC010680.5	AC060780.1	ANKRD10-IT1	AP001094.2	AC239802.2	SNHG16
AC010680.1	AC092828.1	SNHG16	BDNF-AS	AC100786.1	AC005332.6
AC105020.3	AC008915.2	BDNF-AS	LUCAT1	AC132217.1	BDNF-AS
AP005263.1	MIR181A1HG	LUCAT1	AL355075.4	MRPL20-AS1	LUCAT1
DHRS4-AS1	ARHGEF26-AS1	TRAM2-AS1	AC138904.3	LINC02334	TRAM2-AS1
AC012313.5	MINCR	AC109466.1	AC007743.1	AC241644.3	LINC01844
RNASEH1-AS1	AC025171.2	PRDM16-DT	GARS-DT	AC022929.2	AC010680.5
LINC02080	AC107204.1	LINC01844	AC010680.5	AL158064.1	AC010680.1
AC239809.3	AC239802.2	AC010680.5	AC092368.3	AC116351.1	AC092368.3
PCAT19	AC100786.1	TTN-AS1	AP000542.2	AC124312.3	C4A-AS1
AC008738.7	AC132217.1	C4A-AS1	AP005263.1	AP000766.1	KCNQ1OT1
	LINC02587	KCNQ1OT1	ST7-AS1	AC021683.2	AP005263.1
	AC003102.1	AP005131.1	AC015674.1	SNHG9	TRDN-AS1
	MRPL20-AS1	AP005263.1	MAGI2-AS3	ERVK9-11	AC093495.1
	LINC02334	MIR4435-2HG	LINC01936	AC104083.1	AC011389.1
	AC241644.3	UGDH-AS1	DARS-AS1	LINC01638	LINC01936
	OIP5-AS1	AL031280.1	FAM198B-AS1	AC020909.3	AL049795.2
	AC037198.2	AC093495.1	LINC02080	LINC01684	MIR100HG
	AC022929.2	MIR663AHG	AC239809.3	LINC00624	AC239809.3
	AC005670.3	LINC01936	PCAT19	AC106791.1	AC018761.2
	NPTN-IT1	SLC8A1-AS1	AC008738.7	AP001094.2	PCAT19
	AC124312.3	AL049795.2	SCAMP1-AS1	AC005332.5	SNHG20
	ASB16-AS1	MIR100HG		BDNF-AS	AC008738.7
	AP000766.1	AC018761.2		LINC01814	GABPB1-AS1
	AC021683.2	AL080317.3		AL355075.4	NR2F1-AS1
	LIFR-AS1	PCAT19		AC138904.3	ZSCAN16-AS1
	AC090229.1	AL161431.1		AC005821.1
	ERVK9-11	GABPB1-AS1		AC129507.4
	AC104083.1	ZSCAN16-AS1		EXOC3-AS1
	LINC01638			AC007743.1
	AC020909.3			LINC01844
	AC005523.2			AF131215.3
	AP002360.1			AC010680.5
	DLGAP1-AS2			AP000542.2
	AC106791.1			AC105020.3
	AC007182.1			MIR4435-2HG
	Z83843.1			UGDH-AS1
	AP001094.2			TRDN-AS1
	AC005332.5			TSBP1-AS1
	BDNF-AS			LINC01936
	TRAM2-AS1			AC125257.1
	AL355075.4			AL049795.2
	AC138904.3			LINC02080
	HECW2-AS1			AC239809.3
	AC007743.1			PCAT19
	AC008708.2			LINC01873
	AC010680.5			AC008738.7
	AC010680.1			AC007114.2
	AP000542.2			AC087473.1
	AL160006.1			NR2F1-AS1
	AC105020.3
	MIR4435-2HG
	AC245014.3
	ST7-AS1
	MIR663AHG
	AC125257.1
	RNASEH1-AS1
	MIR100HG
	AC239809.3
	PCAT19
	AC008738.7
	AC007114.2
	NR2F1-AS1
	ZSCAN16-AS1
